# Supplementary material for: Association between Gout and Dyslipidemia: A Nested Case–Control Study Using a National Health Screening Cohort
Source: J Pers Med. 2022 Apr 8;12(4):605. doi: 10.3390/jpm12040605 (PMC9032264; doi:10.3390/jpm12040605)
Supplement: Supplementary file 1 [file jpm-12-00605-s001.zip]

Archive with 1 entries (1 files):
- jpm-1655497-supplementary.pdf
